# Supplementary material for: Performance Assessment of Self-Healing Polymer-Modified Bitumens by Evaluating the Suitability of Current Failure Definition, Failure Criterion, and Fatigue-Restoration Criteria
Source: Materials (Basel). 2023 Mar 21;16(6):2488. doi: 10.3390/ma16062488 (PMC10059980; doi:10.3390/ma16062488)
Supplement: Supplementary file 1 [file materials-16-02488-s001.zip]

Archive with 1 entries (1 files):
- materials-2259895-supplementary.pdf
